# Supplementary material for: A Novel Single-Test Approach for GDM Diagnosis: Identification and Prediction of High-Risk Postprandial Hyperglycemia
Source: Metabolites. 2025 Dec 25;16(1):27. doi: 10.3390/metabo16010027 (PMC12844304; doi:10.3390/metabo16010027)
Supplement: Supplementary file 1 [file metabolites-16-00027-s001.zip › Supplementary Material 1.xlsx]

## Sheet: Sheet1Alanine_1
Compound Calibration Report
Lab Name:	Default Laboratory			Method:	ZLM2024010611-AAS-20240117_20231215-AAS（19）
Instrument:	Thermo Scientific Instrument				20231215-AAS（19）
User:	TSQ9000			Cali File:	ZLM2024010611-AAS-20240117.calx
Batch:	ZLM2024010611-AAS-20240117
			Compound Name:		Alanine_1
Linear
Pass
Level	Std Amount	Std Area	IS Amount	IS Area	Resp factor/ ratio	Calc Amount	Units	% CV	% RSD		Manual Flag
3	20	56490			2824.49	22.765		N/A	N/A		M
4	50	145600			2912	56.833		N/A	N/A
5	100	231806			2318.06	89.79		N/A	N/A
6	200	448451			2242.26	172.616		N/A	N/A
7	500	1249516			2499.03	478.87		N/A	N/A
8	1000	2517421			2517.42	963.601		N/A	N/A
9	2000	5452024			2726.01	2085.53		N/A	N/A

## Sheet: Sheet1Valine_1
Compound Calibration Report
Lab Name:	Default Laboratory			Method:	ZLM2024010611-AAS-20240117_20231215-AAS（19）
Instrument:	Thermo Scientific Instrument				20231215-AAS（19）
User:	TSQ9000			Cali File:	ZLM2024010611-AAS-20240117.calx
Batch:	ZLM2024010611-AAS-20240117
			Compound Name:		Valine_1
Linear
Pass
Level	Std Amount	Std Area	IS Amount	IS Area	Resp factor/ ratio	Calc Amount	Units	% CV	% RSD		Manual Flag
5	100	830542			8305.42	112.313		N/A	N/A
6	200	1645501			8227.51	190.21		N/A	N/A
7	500	4494374			8988.75	462.518		N/A	N/A
8	1000	9768085			9768.08	966.602		N/A	N/A
9	2000	21294616			10647.3	2068.36		N/A	N/A

## Sheet: Sheet1Leucine_1
Compound Calibration Report
Lab Name:	Default Laboratory			Method:	ZLM2024010611-AAS-20240117_20231215-AAS（19）
Instrument:	Thermo Scientific Instrument				20231215-AAS（19）
User:	TSQ9000			Cali File:	ZLM2024010611-AAS-20240117.calx
Batch:	ZLM2024010611-AAS-20240117
			Compound Name:		Leucine_1
Linear
Pass
Level	Std Amount	Std Area	IS Amount	IS Area	Resp factor/ ratio	Calc Amount	Units	% CV	% RSD		Manual Flag
3	20	31102			1555.1	21.941		N/A	N/A
4	50	67915			1358.31	55.093		N/A	N/A
5	100	112122			1121.22	94.902		N/A	N/A
6	200	204612			1023.06	178.193		N/A	N/A
7	500	532546			1065.09	473.51		N/A	N/A
8	1000	1096999			1097	981.821		N/A	N/A
9	2000	2299302			1149.65	2064.54		N/A	N/A

## Sheet: Sheet1Isoleucine_1
Compound Calibration Report
Lab Name:	Default Laboratory			Method:	ZLM2024010611-AAS-20240117_20231215-AAS（19）
Instrument:	Thermo Scientific Instrument				20231215-AAS（19）
User:	TSQ9000			Cali File:	ZLM2024010611-AAS-20240117.calx
Batch:	ZLM2024010611-AAS-20240117
			Compound Name:		Isoleucine_1
Linear
Pass
Level	Std Amount	Std Area	IS Amount	IS Area	Resp factor/ ratio	Calc Amount	Units	% CV	% RSD		Manual Flag
5	100	1096282			10962.8	114.476		N/A	N/A		M
6	200	2375685			11878.4	193.411		N/A	N/A
7	500	6493016			12986	447.439		N/A	N/A
8	1000	14508094			14508.1	941.947		N/A	N/A
9	2000	33322237			16661.1	2102.73		N/A	N/A

## Sheet: Sheet1proline_1
Compound Calibration Report
Lab Name:	Default Laboratory			Method:	ZLM2024010611-AAS-20240117_20231215-AAS（19）
Instrument:	Thermo Scientific Instrument				20231215-AAS（19）
User:	TSQ9000			Cali File:	ZLM2024010611-AAS-20240117.calx
Batch:	ZLM2024010611-AAS-20240117
			Compound Name:		proline_1
Linear
Pass
Level	Std Amount	Std Area	IS Amount	IS Area	Resp factor/ ratio	Calc Amount	Units	% CV	% RSD		Manual Flag
5	100	1895795			18957.9	111.215		N/A	N/A		M
6	200	4194082			20970.4	190.859		N/A	N/A
7	500	11875436			23750.9	457.048		N/A	N/A
8	1000	27486866			27486.9	998.046		N/A	N/A
9	2000	57636029			28818	2042.83		N/A	N/A		M

## Sheet: Sheet1Glycine_1
Compound Calibration Report
Lab Name:	Default Laboratory			Method:	ZLM2024010611-AAS-20240117_20231215-AAS（19）
Instrument:	Thermo Scientific Instrument				20231215-AAS（19）
User:	TSQ9000			Cali File:	ZLM2024010611-AAS-20240117.calx
Batch:	ZLM2024010611-AAS-20240117
			Compound Name:		Glycine_1
Linear
Pass
Level	Std Amount	Std Area	IS Amount	IS Area	Resp factor/ ratio	Calc Amount	Units	% CV	% RSD		Manual Flag
5	100	407719			4077.19	114.324		N/A	N/A		M
6	200	983298			4916.49	196.312		N/A	N/A
7	500	2755958			5511.92	448.817		N/A	N/A
8	1000	6025851			6025.85	914.596		N/A	N/A
9	2000	14529910			7264.95	2125.95		N/A	N/A

## Sheet: Sheet1Serine_1
Compound Calibration Report
Lab Name:	Default Laboratory			Method:	ZLM2024010611-AAS-20240117_20231215-AAS（19）
Instrument:	Thermo Scientific Instrument				20231215-AAS（19）
User:	TSQ9000			Cali File:	ZLM2024010611-AAS-20240117.calx
Batch:	ZLM2024010611-AAS-20240117
			Compound Name:		Serine_1
Linear
Pass
Level	Std Amount	Std Area	IS Amount	IS Area	Resp factor/ ratio	Calc Amount	Units	% CV	% RSD		Manual Flag
4	50	80443			1608.86	56.806		N/A	N/A		M
5	100	162510			1625.1	99.98		N/A	N/A
6	200	308426			1542.13	176.745		N/A	N/A
7	500	854218			1708.44	463.88		N/A	N/A
8	1000	1973249			1973.25	1052.59		N/A	N/A

## Sheet: Sheet1Threonine_1
Compound Calibration Report
Lab Name:	Default Laboratory			Method:	ZLM2024010611-AAS-20240117_20231215-AAS（19）
Instrument:	Thermo Scientific Instrument				20231215-AAS（19）
User:	TSQ9000			Cali File:	ZLM2024010611-AAS-20240117.calx
Batch:	ZLM2024010611-AAS-20240117
			Compound Name:		Threonine_1
Linear
Pass
Level	Std Amount	Std Area	IS Amount	IS Area	Resp factor/ ratio	Calc Amount	Units	% CV	% RSD		Manual Flag
5	100	167079			1670.79	113.22		N/A	N/A		M
6	200	373777			1868.88	191.91		N/A	N/A
7	500	1050521			2101.04	449.545		N/A	N/A
8	1000	2425483			2425.48	972.99		N/A	N/A
9	2000	5313190			2656.59	2072.34		N/A	N/A		M

## Sheet: Sheet1Aspartic acid_1
Compound Calibration Report
Lab Name:	Default Laboratory			Method:	ZLM2024010611-AAS-20240117_20231215-AAS（19）
Instrument:	Thermo Scientific Instrument				20231215-AAS（19）
User:	TSQ9000			Cali File:	ZLM2024010611-AAS-20240117.calx
Batch:	ZLM2024010611-AAS-20240117
			Compound Name:		Aspartic acid_1
Linear
Pass
Level	Std Amount	Std Area	IS Amount	IS Area	Resp factor/ ratio	Calc Amount	Units	% CV	% RSD		Manual Flag
5	100	104114			1041.14	113.634		N/A	N/A		M
6	200	243912			1219.56	187.698		N/A	N/A
7	500	737657			1475.32	449.282		N/A	N/A
8	1000	1784355			1784.36	1003.82		N/A	N/A
9	2000	3750696			1875.35	2045.57		N/A	N/A		M

## Sheet: Sheet1Methionine_1
Compound Calibration Report
Lab Name:	Default Laboratory			Method:	ZLM2024010611-AAS-20240117_20231215-AAS（19）
Instrument:	Thermo Scientific Instrument				20231215-AAS（19）
User:	TSQ9000			Cali File:	ZLM2024010611-AAS-20240117.calx
Batch:	ZLM2024010611-AAS-20240117
			Compound Name:		Methionine_1
Linear
Pass
Level	Std Amount	Std Area	IS Amount	IS Area	Resp factor/ ratio	Calc Amount	Units	% CV	% RSD		Manual Flag
5	100	638822			6388.22	112.604		N/A	N/A		M
6	200	1444255			7221.28	190.727		N/A	N/A
7	500	4003574			8007.15	438.968		N/A	N/A		M
8	1000	10066733			10066.7	1027.06		N/A	N/A
9	2000	20413367			10206.7	2030.64		N/A	N/A		M

[truncated: 10 more sheets: Sheet1L-4-Hydroxyproline_1, Sheet1Cysteine_1, Sheet1Glutamic acid_1, Sheet1Phenylalanine_1, Sheet1Asparagine_1, Sheet1Glutamine_1, Sheet1Lysine_1, Sheet1Tyrosine_1, Sheet1Tryptophan_1, Sheet2]
