# Supplementary material for: A Novel Single-Test Approach for GDM Diagnosis: Identification and Prediction of High-Risk Postprandial Hyperglycemia
Source: Metabolites. 2025 Dec 25;16(1):27. doi: 10.3390/metabo16010027 (PMC12844304; doi:10.3390/metabo16010027)
Supplement: Supplementary file 1 [file metabolites-16-00027-s001.zip › Supplementary Material 2.xlsx]

## Sheet: Test set data
Number	Height, cm	Weight at sampling, kg	BMI at sampling, kg/m²	bmi points	Fasting insulin, μIU/ml	fasting points	HbA1c, %	hba1c points	SUA, mg/dl	sua points	Aspartic acid, μmol/L	aspartic points	Isoleucine, μmol/L	isoleu points	Phenylalanine, μmol/L	pheny points	Threonine, μmol/L	threo points	Total points	Risk probability, %	Manual adjudication	Fasting glucose	1h-OGTT	2h-OGTT	GDM adjudication
15	158	69	27.6398	30	19	47.5	5.3	38.5	264	27	64	34.54	43	16.5	105	8.9375	142	29.625	232.602	100	1	4.1	11.7	9.5	1
19	158	53	21.2306	12.5	20	50	5.3	38.5	285	30.9375	60	31.4	34	12	122	11.275	144	29.25	215.862	100	1	5	11.1	7.3	1
11	168	70	24.8016	22.5	11	27.5	5.3	38.5	271	28.3125	59	30.615	33	11.5	162	16.775	169	24.5625	200.265	98.75	1	4.9	9.5	12.1	1
4	165	67	24.6097	22.5	16	40	5.5	45.5	294	32.625	42	17.27	48	19	96	7.7	218	15.375	199.97	98.15	1	4.6	10.3	9.3	1
6	163	57	21.4536	12.5	18	45	5	28	239	22.3125	67	36.895	34	12	145	14.4375	170	24.375	195.52	97.81	1	4.8	10.7	8.6	1
10	169	54	18.9069	7.5	19	47.5	4.6	14	288	31.5	57	29.045	48	19	158	16.225	169	24.5625	189.332	96.25	1	4	10.7	9.1	1
12	161	69	26.6193	27.5	16	40	4.8	21	226	19.875	74	42.39	32	11	124	11.55	215	15.9375	189.252	96.23	1	4.9	9.4	9.3	1
3	159	64	25.3155	22.5	13	32.5	4.9	24.5	291	32.0625	64	34.54	39	14.5	117	10.5875	204	18	189.19	96.16	1	4.9	8.1	9.5	1
2	158	68	27.2392	27.5	8	20	5.2	35	283	30.5625	36	12.56	38	14	150	15.125	121	33.5625	188.31	95.81	1	4.7	10.7	7.8	1
16	164	63	23.4236	17.5	15	37.5	4.8	21	245	23.4375	72	40.82	26	8	179	19.1125	220	15	182.37	93.51	1	4.7	9.8	8.6	1
20	165	57	20.9366	12.5	19	47.5	4.9	24.5	220	18.75	52	25.12	31	10.5	181	19.2	180	22.5	181.257	90.14	0	4.6	8.6	8.8	1
7	168	52	18.424	5	13	32.5	4.8	21	291	32.0625	63	33.755	45	17.5	176	18.7	226	13.875	174.392	84.61	0	4.3	9.1	7.3	0
5	167	57	20.4382	10	19	47.5	5	28	248	24	51	24.335	34	12	135	13.0625	226	13.875	172.773	82.12	0	4.2	8.7	7.2	0
17	164	58	21.5645	15	11	27.5	5.5	45.5	234	21.375	45	19.625	45	17.5	80	5.5	225	14.0625	166.062	72.14	0	4.2	9.9	8.3	0
9	160	60	23.4375	17.5	8	20	4.5	10.5	290	31.875	53	25.905	37	13.5	137	13.3375	132	31.5	164.118	67.19	0	4.9	9	8	0
14	167	65	23.3067	17.5	8	20	5.1	31.5	241	22.6875	51	24.335	32	11	82	5.775	169	24.5625	157.36	43.12	0	4.6	8.4	6.2	0
13	164	57	21.1927	12.5	12	30	4.5	10.5	291	32.0625	58	29.83	25	7.5	118	10.725	182	22.125	155.243	40.15	0	4.6	8.8	7	0
8	169	66	23.1084	17.5	9	22.5	4.6	14	280	30	57	29.045	28	9	128	12.1	202	18.375	152.52	38.71	0	4.6	9.3	7.2	0
18	160	52	20.3125	10	11	27.5	4.8	21	285	30.9375	51	24.335	26	8	116	10.45	223	14.4375	146.66	23.45	0	4.3	9	7.9	0
1	158	56	22.4323	15	9	22.5	4.7	17.5	266	27.375	44	18.84	34	12	80	5.5	223	14.4375	133.153	5.27	0	4.2	8.4	7.3	0

## Sheet: Predictive ability
	OGTT
Predictive Model	Positive	Negative	Total
Positive	10	0	10
Negative	1	9	10
Total	11	9
Sensitivity, %	91
Specificity, %	100
Youden’s index	91
Positive predictive value, %	100
Negative predictive value, %	90
